# Supplementary material for: Melatonin Prescription in Children and Adolescents in Relation to Body Weight and Age
Source: Pharmaceuticals (Basel). 2023 Mar 6;16(3):396. doi: 10.3390/ph16030396 (PMC10058986; doi:10.3390/ph16030396)
Supplement: Supplementary file 1 [file pharmaceuticals-16-00396-s001.zip]

Archive with 1 entries (1 files):
- pharmaceuticals-2211306-supplementary.pdf
